# Supplementary material for: Microencapsulated diets to improve bivalve shellfish aquaculture
Source: R Soc Open Sci. 2017 Nov 8;4(11):171142. doi: 10.1098/rsos.171142 (PMC5717674; doi:10.1098/rsos.171142)
Supplement: Particle Clearance Spreadsheet [file rsos171142supp1.csv]

time	sample	replicate	microparticle_concentration	log_microparticle_concentration	clearance_rate	clearance_rate_minus_control_mean	controlcorrected_clearance_per_mass	clearance_per_mass		# measurement units
0	mussel	a	400	2.602059991	16	13.333	0.855776637	1.026957638		# microparticle_concentration: microparticles ml-1
5	mussel	a	320	2.505149978	8	5.333	0.342297818	0.513478819		# clearance_rate: microparticles ml-1 minute-1
10	mussel	a	280	2.447158031	24	21.333	1.369255456	1.540436457		# clearance_per_mass: microparticles ml-1 g wet mussel mass-1 minute-1
15	mussel	a	160	2.204119983	0	-2.667	-0.171181001	0		# clearance_rate_minus_control_mean: mincroparticles ml-1 minute-1
20	mussel	a	160	2.204119983	8	5.333	0.342297818	0.513478819		# controlcorrected_clearance_per_mass: microparticles ml-1 g wet mussel mass-1 minute-1
25	mussel	a	120	2.079181246	0	-2.667	-0.171181001	0
30	mussel	a	120	2.079181246	8	5.333	0.342297818	0.513478819		# mussel weights in g: a 15.58, b 15.87, c 12.07, d 12.25, e 13.64
35	mussel	a	80	1.903089987	0	-2.667	-0.171181001	0		# control mean clearance rate is 2.667
40	mussel	a	80	1.903089987	-8	-10.667	-0.68465982	-0.513478819
45	mussel	a	120	2.079181246	8	5.333	0.342297818	0.513478819
50	mussel	a	80	1.903089987	8	5.333	0.342297818	0.513478819
55	mussel	a	40	1.602059991	-8	-10.667	-0.68465982	-0.513478819
60	mussel	a	80	1.903089987
0	mussel	b	440	2.643452676	24	21.333	1.344234405	1.512287335
5	mussel	b	320	2.505149978	24	21.333	1.344234405	1.512287335
10	mussel	b	200	2.301029996	-8	-10.667	-0.672148708	-0.504095778
15	mussel	b	240	2.380211242	8	5.333	0.336042848	0.504095778
20	mussel	b	200	2.301029996	0	-2.667	-0.16805293	0
25	mussel	b	200	2.301029996	24	21.333	1.344234405	1.512287335
30	mussel	b	80	1.903089987	0	-2.667	-0.16805293	0
35	mussel	b	80	1.903089987	-8	-10.667	-0.672148708	-0.504095778
40	mussel	b	120	2.079181246	8	5.333	0.336042848	0.504095778
45	mussel	b	80	1.903089987	8	5.333	0.336042848	0.504095778
50	mussel	b	40	1.602059991	-16	-18.667	-1.176244486	-1.008191556
55	mussel	b	120	2.079181246	8	5.333	0.336042848	0.504095778
60	mussel	b	80	1.903089987
0	mussel	c	480	2.681241237	16	13.333	1.104639602	1.325600663
5	mussel	c	400	2.602059991	16	13.333	1.104639602	1.325600663
10	mussel	c	320	2.505149978	-8	-10.667	-0.883761392	-0.662800331
15	mussel	c	360	2.556302501	32	29.333	2.430240265	2.651201326
20	mussel	c	200	2.301029996	-8	-10.667	-0.883761392	-0.662800331
25	mussel	c	240	2.380211242	16	13.333	1.104639602	1.325600663
30	mussel	c	160	2.204119983	16	13.333	1.104639602	1.325600663
35	mussel	c	80	1.903089987	8	5.333	0.441839271	0.662800331
40	mussel	c	40	1.602059991	-16	-18.667	-1.546561723	-1.325600663
45	mussel	c	120	2.079181246	8	5.333	0.441839271	0.662800331
50	mussel	c	80	1.903089987	0	-2.667	-0.22096106	0
55	mussel	c	80	1.903089987	8	5.333	0.441839271	0.662800331
60	mussel	c	40	1.602059991
0	mussel	d	520	2.716003344	24	21.333	1.741469388	1.959183673
5	mussel	d	400	2.602059991	24	21.333	1.741469388	1.959183673
10	mussel	d	280	2.447158031	8	5.333	0.435346939	0.653061224
15	mussel	d	240	2.380211242	24	21.333	1.741469388	1.959183673
20	mussel	d	120	2.079181246	-8	-10.667	-0.87077551	-0.653061224
25	mussel	d	160	2.204119983	8	5.333	0.435346939	0.653061224
30	mussel	d	120	2.079181246	0	-2.667	-0.217714286	0
35	mussel	d	120	2.079181246	8	5.333	0.435346939	0.653061224
40	mussel	d	80	1.903089987	8	5.333	0.435346939	0.653061224
45	mussel	d	40	1.602059991	-8	-10.667	-0.87077551	-0.653061224
50	mussel	d	80	1.903089987	0	-2.667	-0.217714286	0
55	mussel	d	80	1.903089987	8	5.333	0.435346939	0.653061224
60	mussel	d	40	1.602059991
0	mussel	e	360	2.556302501	0	-2.667	-0.195527859	0
5	mussel	e	360	2.556302501	16	13.333	0.977492669	1.173020528
10	mussel	e	280	2.447158031	24	21.333	1.564002933	1.759530792
15	mussel	e	160	2.204119983	-8	-10.667	-0.782038123	-0.586510264
20	mussel	e	200	2.301029996	0	-2.667	-0.195527859	0
25	mussel	e	200	2.301029996	16	13.333	0.977492669	1.173020528
30	mussel	e	120	2.079181246	0	-2.667	-0.195527859	0
35	mussel	e	120	2.079181246	8	5.333	0.390982405	0.586510264
40	mussel	e	80	1.903089987	-8	-10.667	-0.782038123	-0.586510264
45	mussel	e	120	2.079181246	8	5.333	0.390982405	0.586510264
50	mussel	e	80	1.903089987	0	-2.667	-0.195527859	0
55	mussel	e	80	1.903089987	-8	-10.667	-0.782038123	-0.586510264
60	mussel	e	120	2.079181246
0	control	a	520	2.716003344	0
5	control	a	520	2.556302501	0
10	control	a	520	2.716003344	32
15	control	a	360	2.556302501	8
20	control	a	320	2.505149978	0
25	control	a	320	2.505149978	-8
30	control	a	360	2.556302501	-8
35	control	a	400	2.602059991	8
40	control	a	360	2.556302501	0
45	control	a	360	2.556302501	8
50	control	a	320	2.505149978	8
55	control	a	280	2.447158031	0
60	control	a	280	2.447158031
0	control	b	440	2.643452676	8
5	control	b	400	2.602059991	-24
10	control	b	520	2.716003344	24
15	control	b	400	2.602059991	8
20	control	b	360	2.556302501	-24
25	control	b	480	2.681241237	24
30	control	b	360	2.556302501	8
35	control	b	320	2.505149978	-16
40	control	b	400	2.602059991	-8
45	control	b	440	2.643452676	16
50	control	b	360	2.556302501	0
55	control	b	360	2.556302501	8
60	control	b	320	2.505149978
0	control	c	440	2.643452676	0
5	control	c	440	2.643452676	8
10	control	c	400	2.602059991	0
15	control	c	400	2.602059991	8
20	control	c	360	2.556302501	-16
25	control	c	440	2.643452676	8
30	control	c	400	2.602059991	16
35	control	c	320	2.505149978	-8
40	control	c	360	2.556302501	-8
45	control	c	400	2.602059991	8
50	control	c	360	2.556302501	0
55	control	c	360	2.556302501	8
60	control	c	320	2.505149978
