# Supplementary material for: Microencapsulated diets to improve bivalve shellfish aquaculture
Source: R Soc Open Sci. 2017 Nov 8;4(11):171142. doi: 10.1098/rsos.171142 (PMC5717674; doi:10.1098/rsos.171142)
Supplement: Particle Size Selectivity Spreadsheet [file rsos171142supp2.csv]

sample	replicate	particlesize
faeces	a	50		# particlesize units are �m
faeces	a	50
faeces	a	50
faeces	a	55
faeces	a	55
faeces	a	60
faeces	a	60
faeces	a	65
faeces	a	65
faeces	a	70
faeces	a	70
faeces	a	70
faeces	a	70
faeces	a	75
faeces	a	75
faeces	a	75
faeces	a	75
faeces	a	80
faeces	a	80
faeces	a	85
faeces	a	85
faeces	a	85
faeces	a	90
faeces	a	90
faeces	a	90
faeces	a	90
faeces	a	90
faeces	a	90
faeces	a	95
faeces	a	95
faeces	a	95
faeces	a	95
faeces	a	100
faeces	a	100
faeces	a	100
faeces	a	100
faeces	a	100
faeces	a	100
faeces	a	100
faeces	a	105
faeces	a	110
faeces	a	110
faeces	a	115
faeces	a	120
faeces	a	120
faeces	a	120
faeces	a	120
faeces	a	120
faeces	a	130
faeces	a	130
faeces	a	140
faeces	a	140
faeces	a	140
faeces	a	140
faeces	b	50
faeces	b	50
faeces	b	50
faeces	b	50
faeces	b	50
faeces	b	50
faeces	b	60
faeces	b	60
faeces	b	65
faeces	b	65
faeces	b	65
faeces	b	65
faeces	b	65
faeces	b	65
faeces	b	65
faeces	b	65
faeces	b	70
faeces	b	70
faeces	b	70
faeces	b	70
faeces	b	70
faeces	b	70
faeces	b	70
faeces	b	70
faeces	b	80
faeces	b	90
faeces	b	95
faeces	b	95
faeces	b	95
faeces	b	95
faeces	b	95
faeces	b	95
faeces	b	100
faeces	b	100
faeces	b	100
faeces	b	100
faeces	b	100
faeces	b	100
faeces	b	100
faeces	b	100
faeces	b	100
faeces	b	100
faeces	b	100
faeces	b	105
faeces	b	105
faeces	b	105
faeces	b	105
faeces	b	105
faeces	b	110
faeces	b	110
faeces	b	110
faeces	b	115
faeces	b	115
faeces	b	115
faeces	b	120
faeces	b	130
faeces	c	70
faeces	c	75
faeces	c	75
faeces	c	75
faeces	c	80
faeces	c	80
faeces	c	80
faeces	c	85
faeces	c	85
faeces	c	85
faeces	c	85
faeces	c	95
faeces	c	95
faeces	c	95
faeces	c	95
faeces	c	95
faeces	c	95
faeces	c	95
faeces	c	95
faeces	c	95
faeces	c	95
faeces	c	100
faeces	c	100
faeces	c	100
faeces	c	100
faeces	c	100
faeces	c	105
faeces	c	105
faeces	c	105
faeces	c	105
faeces	c	105
faeces	c	110
faeces	c	110
faeces	c	110
faeces	c	110
faeces	c	115
faeces	c	115
faeces	c	115
faeces	c	115
faeces	c	115
faeces	c	130
faeces	c	140
faeces	d	95
faeces	d	95
faeces	d	110
faeces	d	115
faeces	d	120
faeces	d	120
faeces	d	120
faeces	d	120
faeces	e	50
faeces	e	80
faeces	e	85
faeces	e	85
faeces	e	85
faeces	e	95
faeces	e	95
faeces	e	95
faeces	e	100
faeces	e	100
faeces	e	100
faeces	e	105
faeces	e	110
faeces	e	110
faeces	e	120
faeces	e	120
faeces	e	120
faeces	e	130
faeces	e	140
faeces	f	65
faeces	f	70
faeces	f	70
faeces	f	75
faeces	f	85
faeces	f	90
faeces	f	90
faeces	f	95
faeces	f	95
faeces	f	100
faeces	f	105
faeces	f	110
faeces	f	120
faeces	f	125
faeces	f	125
faeces	f	130
faeces	f	130
faeces	f	140
faeces	f	140
faeces	f	140
faeces	g	70
faeces	g	70
faeces	g	75
faeces	g	75
faeces	g	75
faeces	g	95
faeces	g	95
faeces	g	95
faeces	g	95
faeces	g	95
faeces	g	95
faeces	g	95
faeces	g	95
faeces	g	100
faeces	g	100
faeces	g	105
faeces	g	105
faeces	g	105
faeces	g	105
faeces	g	105
faeces	g	105
faeces	g	110
faeces	g	110
faeces	g	110
faeces	g	110
faeces	g	115
faeces	g	115
faeces	g	120
faeces	g	120
faeces	g	125
faeces	g	125
faeces	g	130
faeces	g	140
faeces	h	65
faeces	h	85
faeces	h	85
faeces	h	85
faeces	h	90
faeces	h	90
faeces	h	90
faeces	h	90
faeces	h	90
faeces	h	90
faeces	h	100
faeces	h	100
faeces	h	100
faeces	h	100
faeces	h	100
faeces	h	105
faeces	h	105
faeces	h	110
faeces	h	110
faeces	h	110
faeces	h	110
faeces	h	110
faeces	h	110
faeces	h	110
faeces	h	110
faeces	h	115
faeces	h	115
faeces	h	115
faeces	h	115
faeces	h	115
faeces	h	115
faeces	h	135
faeces	h	135
faeces	h	135
faeces	h	135
faeces	h	135
faeces	h	140
faeces	h	140
faeces	h	140
pseudofaeces	a	40
pseudofaeces	a	50
pseudofaeces	a	50
pseudofaeces	a	50
pseudofaeces	a	50
pseudofaeces	a	50
pseudofaeces	a	50
pseudofaeces	a	50
pseudofaeces	a	50
pseudofaeces	a	50
pseudofaeces	a	50
pseudofaeces	a	50
pseudofaeces	a	50
pseudofaeces	a	50
pseudofaeces	a	50
pseudofaeces	a	60
pseudofaeces	a	60
pseudofaeces	a	60
pseudofaeces	a	60
pseudofaeces	a	60
pseudofaeces	a	60
pseudofaeces	a	65
pseudofaeces	a	65
pseudofaeces	a	65
pseudofaeces	a	65
pseudofaeces	a	65
pseudofaeces	a	65
pseudofaeces	a	70
pseudofaeces	a	70
pseudofaeces	a	70
pseudofaeces	a	70
pseudofaeces	a	70
pseudofaeces	a	75
pseudofaeces	a	75
pseudofaeces	a	75
pseudofaeces	a	80
pseudofaeces	a	80
pseudofaeces	a	80
pseudofaeces	a	80
pseudofaeces	a	80
pseudofaeces	a	85
pseudofaeces	a	85
pseudofaeces	a	90
pseudofaeces	a	90
pseudofaeces	a	90
pseudofaeces	a	90
pseudofaeces	a	95
pseudofaeces	a	95
pseudofaeces	a	95
pseudofaeces	a	95
pseudofaeces	a	95
pseudofaeces	a	95
pseudofaeces	a	95
pseudofaeces	a	95
pseudofaeces	a	95
pseudofaeces	a	95
pseudofaeces	a	95
pseudofaeces	a	95
pseudofaeces	a	95
pseudofaeces	a	100
pseudofaeces	a	100
pseudofaeces	a	100
pseudofaeces	a	100
pseudofaeces	a	100
pseudofaeces	a	100
pseudofaeces	a	100
pseudofaeces	a	100
pseudofaeces	a	100
pseudofaeces	a	100
pseudofaeces	a	100
pseudofaeces	a	100
pseudofaeces	a	100
pseudofaeces	a	105
pseudofaeces	a	105
pseudofaeces	a	105
pseudofaeces	a	105
pseudofaeces	a	105
pseudofaeces	a	105
pseudofaeces	a	105
pseudofaeces	a	105
pseudofaeces	a	105
pseudofaeces	a	105
pseudofaeces	a	105
pseudofaeces	a	110
pseudofaeces	a	110
pseudofaeces	a	110
pseudofaeces	a	120
pseudofaeces	b	60
pseudofaeces	b	60
pseudofaeces	b	60
pseudofaeces	b	60
pseudofaeces	b	60
pseudofaeces	b	60
pseudofaeces	b	60
pseudofaeces	b	70
pseudofaeces	b	70
pseudofaeces	b	70
pseudofaeces	b	70
pseudofaeces	b	70
pseudofaeces	b	75
pseudofaeces	b	75
pseudofaeces	b	75
pseudofaeces	b	75
pseudofaeces	b	75
pseudofaeces	b	75
pseudofaeces	b	75
pseudofaeces	b	80
pseudofaeces	b	85
pseudofaeces	b	85
pseudofaeces	b	85
pseudofaeces	b	85
pseudofaeces	b	85
pseudofaeces	b	85
pseudofaeces	b	90
pseudofaeces	b	90
pseudofaeces	b	90
pseudofaeces	b	90
pseudofaeces	b	90
pseudofaeces	b	90
pseudofaeces	b	90
pseudofaeces	b	90
pseudofaeces	b	90
pseudofaeces	b	90
pseudofaeces	b	90
pseudofaeces	b	95
pseudofaeces	b	95
pseudofaeces	b	95
pseudofaeces	b	95
pseudofaeces	b	95
pseudofaeces	b	95
pseudofaeces	b	95
pseudofaeces	b	95
pseudofaeces	b	95
pseudofaeces	b	95
pseudofaeces	b	95
pseudofaeces	b	95
pseudofaeces	b	95
pseudofaeces	b	100
pseudofaeces	b	100
pseudofaeces	b	100
pseudofaeces	b	100
pseudofaeces	b	100
pseudofaeces	b	100
pseudofaeces	b	100
pseudofaeces	b	100
pseudofaeces	b	100
pseudofaeces	b	100
pseudofaeces	b	100
pseudofaeces	b	105
pseudofaeces	b	105
pseudofaeces	b	105
pseudofaeces	b	105
pseudofaeces	b	105
pseudofaeces	b	110
pseudofaeces	b	110
pseudofaeces	b	115
pseudofaeces	b	115
pseudofaeces	b	115
pseudofaeces	b	120
pseudofaeces	b	120
pseudofaeces	b	120
pseudofaeces	b	120
pseudofaeces	b	120
pseudofaeces	b	125
pseudofaeces	b	130
pseudofaeces	c	50
pseudofaeces	c	60
pseudofaeces	c	70
pseudofaeces	c	70
pseudofaeces	c	75
pseudofaeces	c	75
pseudofaeces	c	75
pseudofaeces	c	75
pseudofaeces	c	80
pseudofaeces	c	80
pseudofaeces	c	80
pseudofaeces	c	80
pseudofaeces	c	80
pseudofaeces	c	80
pseudofaeces	c	80
pseudofaeces	c	80
pseudofaeces	c	80
pseudofaeces	c	80
pseudofaeces	c	85
pseudofaeces	c	85
pseudofaeces	c	90
pseudofaeces	c	90
pseudofaeces	c	90
pseudofaeces	c	90
pseudofaeces	c	90
pseudofaeces	c	95
pseudofaeces	c	95
pseudofaeces	c	95
pseudofaeces	c	95
pseudofaeces	c	95
pseudofaeces	c	95
pseudofaeces	c	95
pseudofaeces	c	95
pseudofaeces	c	95
pseudofaeces	c	95
pseudofaeces	c	95
pseudofaeces	c	100
pseudofaeces	c	100
pseudofaeces	c	100
pseudofaeces	c	100
pseudofaeces	c	100
pseudofaeces	c	100
pseudofaeces	c	100
pseudofaeces	c	100
pseudofaeces	c	100
pseudofaeces	c	100
pseudofaeces	c	100
pseudofaeces	c	100
pseudofaeces	c	100
pseudofaeces	c	100
pseudofaeces	c	105
pseudofaeces	c	105
pseudofaeces	c	105
pseudofaeces	c	105
pseudofaeces	c	105
pseudofaeces	c	105
pseudofaeces	c	105
pseudofaeces	c	105
pseudofaeces	c	105
pseudofaeces	c	115
pseudofaeces	c	115
pseudofaeces	c	115
pseudofaeces	c	115
pseudofaeces	c	120
pseudofaeces	c	120
pseudofaeces	c	125
pseudofaeces	c	130
pseudofaeces	c	130
pseudofaeces	c	130
pseudofaeces	c	130
pseudofaeces	c	130
pseudofaeces	c	140
pseudofaeces	c	140
pseudofaeces	c	140
pseudofaeces	c	140
pseudofaeces	c	140
pseudofaeces	c	140
pseudofaeces	c	140
pseudofaeces	d	50
pseudofaeces	d	60
pseudofaeces	d	70
pseudofaeces	d	70
pseudofaeces	d	80
pseudofaeces	d	90
pseudofaeces	d	90
pseudofaeces	d	90
pseudofaeces	d	90
pseudofaeces	d	90
pseudofaeces	d	95
pseudofaeces	d	95
pseudofaeces	d	95
pseudofaeces	d	95
pseudofaeces	d	100
pseudofaeces	d	100
pseudofaeces	d	100
pseudofaeces	d	105
pseudofaeces	d	105
pseudofaeces	d	105
pseudofaeces	d	105
pseudofaeces	d	105
pseudofaeces	d	110
pseudofaeces	d	110
pseudofaeces	d	110
pseudofaeces	d	110
pseudofaeces	d	110
pseudofaeces	d	110
pseudofaeces	d	120
pseudofaeces	d	120
pseudofaeces	d	125
pseudofaeces	d	130
pseudofaeces	d	140
pseudofaeces	e	50
pseudofaeces	e	65
pseudofaeces	e	65
pseudofaeces	e	65
pseudofaeces	e	65
pseudofaeces	e	70
pseudofaeces	e	70
pseudofaeces	e	70
pseudofaeces	e	70
pseudofaeces	e	70
pseudofaeces	e	80
pseudofaeces	e	80
pseudofaeces	e	80
pseudofaeces	e	80
pseudofaeces	e	85
pseudofaeces	e	85
pseudofaeces	e	85
pseudofaeces	e	85
pseudofaeces	e	85
pseudofaeces	e	85
pseudofaeces	e	85
pseudofaeces	e	90
pseudofaeces	e	90
pseudofaeces	e	95
pseudofaeces	e	95
pseudofaeces	e	95
pseudofaeces	e	95
pseudofaeces	e	95
pseudofaeces	e	95
pseudofaeces	e	95
pseudofaeces	e	95
pseudofaeces	e	95
pseudofaeces	e	95
pseudofaeces	e	100
pseudofaeces	e	100
pseudofaeces	e	100
pseudofaeces	e	100
pseudofaeces	e	100
pseudofaeces	e	100
pseudofaeces	e	100
pseudofaeces	e	100
pseudofaeces	e	100
pseudofaeces	e	105
pseudofaeces	e	105
pseudofaeces	e	105
pseudofaeces	e	105
pseudofaeces	e	105
pseudofaeces	e	105
pseudofaeces	e	105
pseudofaeces	e	110
pseudofaeces	e	110
pseudofaeces	e	110
pseudofaeces	e	120
pseudofaeces	f	65
pseudofaeces	f	70
pseudofaeces	f	70
pseudofaeces	f	70
pseudofaeces	f	70
pseudofaeces	f	80
pseudofaeces	f	80
pseudofaeces	f	80
pseudofaeces	f	80
pseudofaeces	f	80
pseudofaeces	f	80
pseudofaeces	f	80
pseudofaeces	f	80
pseudofaeces	f	85
pseudofaeces	f	90
pseudofaeces	f	90
pseudofaeces	f	95
pseudofaeces	f	95
pseudofaeces	f	95
pseudofaeces	f	95
pseudofaeces	f	95
pseudofaeces	f	95
pseudofaeces	f	95
pseudofaeces	f	95
pseudofaeces	f	95
pseudofaeces	f	95
pseudofaeces	f	100
pseudofaeces	f	105
pseudofaeces	f	105
pseudofaeces	f	105
pseudofaeces	f	105
pseudofaeces	f	105
pseudofaeces	f	110
pseudofaeces	f	110
pseudofaeces	f	110
pseudofaeces	f	120
pseudofaeces	f	135
pseudofaeces	f	135
pseudofaeces	f	140
pseudofaeces	f	140
pseudofaeces	f	140
pseudofaeces	g	50
pseudofaeces	g	55
pseudofaeces	g	65
pseudofaeces	g	65
pseudofaeces	g	70
pseudofaeces	g	70
pseudofaeces	g	70
pseudofaeces	g	70
pseudofaeces	g	70
pseudofaeces	g	70
pseudofaeces	g	75
pseudofaeces	g	75
pseudofaeces	g	75
pseudofaeces	g	75
pseudofaeces	g	80
pseudofaeces	g	80
pseudofaeces	g	85
pseudofaeces	g	85
pseudofaeces	g	85
pseudofaeces	g	85
pseudofaeces	g	85
pseudofaeces	g	85
pseudofaeces	g	85
pseudofaeces	g	85
pseudofaeces	g	85
pseudofaeces	g	85
pseudofaeces	g	85
pseudofaeces	g	90
pseudofaeces	g	90
pseudofaeces	g	90
pseudofaeces	g	90
pseudofaeces	g	90
pseudofaeces	g	90
pseudofaeces	g	90
pseudofaeces	g	90
pseudofaeces	g	90
pseudofaeces	g	90
pseudofaeces	g	90
pseudofaeces	g	90
pseudofaeces	g	90
pseudofaeces	g	95
pseudofaeces	g	95
pseudofaeces	g	95
pseudofaeces	g	95
pseudofaeces	g	100
pseudofaeces	g	100
pseudofaeces	g	100
pseudofaeces	g	100
pseudofaeces	g	100
pseudofaeces	g	100
pseudofaeces	g	100
pseudofaeces	g	100
pseudofaeces	g	100
pseudofaeces	g	100
pseudofaeces	g	100
pseudofaeces	g	100
pseudofaeces	g	100
pseudofaeces	g	100
pseudofaeces	g	105
pseudofaeces	g	105
pseudofaeces	g	105
pseudofaeces	g	105
pseudofaeces	g	105
pseudofaeces	g	105
pseudofaeces	g	105
pseudofaeces	g	105
pseudofaeces	g	105
pseudofaeces	g	105
pseudofaeces	g	105
pseudofaeces	g	105
pseudofaeces	g	105
pseudofaeces	g	110
pseudofaeces	g	110
pseudofaeces	g	110
pseudofaeces	g	110
pseudofaeces	g	110
pseudofaeces	g	115
pseudofaeces	g	115
pseudofaeces	g	115
pseudofaeces	g	115
pseudofaeces	g	125
pseudofaeces	g	125
pseudofaeces	g	125
pseudofaeces	g	130
pseudofaeces	g	130
pseudofaeces	g	140
pseudofaeces	g	140
pseudofaeces	g	145
pseudofaeces	h	50
pseudofaeces	h	50
pseudofaeces	h	50
pseudofaeces	h	50
pseudofaeces	h	55
pseudofaeces	h	55
pseudofaeces	h	55
pseudofaeces	h	55
pseudofaeces	h	55
pseudofaeces	h	55
pseudofaeces	h	55
pseudofaeces	h	55
pseudofaeces	h	70
pseudofaeces	h	70
pseudofaeces	h	70
pseudofaeces	h	70
pseudofaeces	h	70
pseudofaeces	h	70
pseudofaeces	h	75
pseudofaeces	h	75
pseudofaeces	h	75
pseudofaeces	h	85
pseudofaeces	h	85
pseudofaeces	h	85
pseudofaeces	h	85
pseudofaeces	h	85
pseudofaeces	h	85
pseudofaeces	h	85
pseudofaeces	h	85
pseudofaeces	h	85
pseudofaeces	h	90
pseudofaeces	h	90
pseudofaeces	h	90
pseudofaeces	h	95
pseudofaeces	h	95
pseudofaeces	h	95
pseudofaeces	h	95
pseudofaeces	h	95
pseudofaeces	h	95
pseudofaeces	h	95
pseudofaeces	h	95
pseudofaeces	h	95
pseudofaeces	h	95
pseudofaeces	h	95
pseudofaeces	h	95
pseudofaeces	h	95
pseudofaeces	h	95
pseudofaeces	h	95
pseudofaeces	h	95
pseudofaeces	h	100
pseudofaeces	h	100
pseudofaeces	h	100
pseudofaeces	h	100
pseudofaeces	h	100
pseudofaeces	h	100
pseudofaeces	h	100
pseudofaeces	h	100
pseudofaeces	h	100
pseudofaeces	h	100
pseudofaeces	h	100
pseudofaeces	h	105
pseudofaeces	h	105
pseudofaeces	h	105
pseudofaeces	h	105
pseudofaeces	h	105
pseudofaeces	h	105
pseudofaeces	h	105
pseudofaeces	h	105
pseudofaeces	h	110
pseudofaeces	h	110
pseudofaeces	h	110
pseudofaeces	h	110
pseudofaeces	h	110
pseudofaeces	h	115
pseudofaeces	h	115
pseudofaeces	h	115
pseudofaeces	h	120
pseudofaeces	h	120
pseudofaeces	h	125
pseudofaeces	h	125
pseudofaeces	h	130
pseudofaeces	h	130
pseudofaeces	h	140
pseudofaeces	h	140
pseudofaeces	h	140
pure	a	25
pure	a	30
pure	a	30
pure	a	40
pure	a	40
pure	a	40
pure	a	40
pure	a	45
pure	a	50
pure	a	50
pure	a	50
pure	a	50
pure	a	50
pure	a	50
pure	a	50
pure	a	50
pure	a	50
pure	a	50
pure	a	55
pure	a	55
pure	a	55
pure	a	60
pure	a	60
pure	a	60
pure	a	60
pure	a	60
pure	a	60
pure	a	60
pure	a	60
pure	a	60
pure	a	60
pure	a	60
pure	a	60
pure	a	65
pure	a	65
pure	a	65
pure	a	65
pure	a	65
pure	a	65
pure	a	65
pure	a	70
pure	a	70
pure	a	70
pure	a	70
pure	a	70
pure	a	70
pure	a	75
pure	a	75
pure	a	75
pure	a	75
pure	a	75
pure	a	75
pure	a	75
pure	a	80
pure	a	80
pure	a	80
pure	a	80
pure	a	80
pure	a	80
pure	a	80
pure	a	85
pure	a	85
pure	a	90
pure	a	90
pure	a	90
pure	a	90
pure	a	95
pure	a	95
pure	a	95
pure	a	95
pure	a	95
pure	a	100
pure	a	100
pure	a	100
pure	a	100
pure	a	100
pure	a	100
pure	a	100
pure	a	100
pure	a	105
pure	a	105
pure	a	110
pure	a	115
pure	a	115
pure	a	120
pure	a	120
pure	b	30
pure	b	30
pure	b	40
pure	b	40
pure	b	40
pure	b	40
pure	b	40
pure	b	40
pure	b	40
pure	b	40
pure	b	50
pure	b	50
pure	b	50
pure	b	50
pure	b	50
pure	b	50
pure	b	50
pure	b	50
pure	b	50
pure	b	50
pure	b	60
pure	b	60
pure	b	60
pure	b	60
pure	b	60
pure	b	60
pure	b	60
pure	b	60
pure	b	60
pure	b	65
pure	b	65
pure	b	65
pure	b	65
pure	b	65
pure	b	65
pure	b	65
pure	b	65
pure	b	65
pure	b	65
pure	b	65
pure	b	70
pure	b	70
pure	b	70
pure	b	70
pure	b	70
pure	b	70
pure	b	70
pure	b	70
pure	b	75
pure	b	75
pure	b	75
pure	b	80
pure	b	80
pure	b	80
pure	b	80
pure	b	85
pure	b	85
pure	b	85
pure	b	90
pure	b	90
pure	b	90
pure	b	95
pure	b	95
pure	b	95
pure	b	95
pure	b	100
pure	b	100
pure	b	100
pure	b	100
pure	b	100
pure	b	100
pure	b	105
pure	b	105
pure	b	105
pure	b	110
pure	b	110
pure	b	115
pure	b	120
pure	b	120
pure	b	120
pure	b	130
pure	b	130
pure	b	140
pure	b	140
pure	c	40
pure	c	40
pure	c	40
pure	c	40
pure	c	40
pure	c	40
pure	c	40
pure	c	40
pure	c	40
pure	c	40
pure	c	50
pure	c	50
pure	c	50
pure	c	50
pure	c	50
pure	c	50
pure	c	55
pure	c	55
pure	c	55
pure	c	55
pure	c	55
pure	c	55
pure	c	55
pure	c	55
pure	c	55
pure	c	55
pure	c	55
pure	c	60
pure	c	60
pure	c	60
pure	c	60
pure	c	60
pure	c	60
pure	c	60
pure	c	65
pure	c	65
pure	c	65
pure	c	65
pure	c	65
pure	c	65
pure	c	70
pure	c	75
pure	c	75
pure	c	75
pure	c	75
pure	c	75
pure	c	75
pure	c	75
pure	c	75
pure	c	90
pure	c	90
pure	c	90
pure	c	90
pure	c	90
pure	c	95
pure	c	95
pure	c	95
pure	c	95
pure	c	100
pure	c	100
pure	c	100
pure	c	100
pure	c	100
pure	c	100
pure	c	100
pure	c	100
pure	c	100
pure	c	100
pure	c	100
pure	c	100
pure	c	100
pure	c	100
pure	c	100
pure	c	105
pure	c	105
pure	c	105
pure	c	110
pure	c	110
pure	c	115
pure	c	115
pure	c	120
pure	c	120
pure	c	125
pure	c	125
pure	c	125
pure	c	130
pure	c	130
pure	c	130
pure	c	130
pure	c	130
pure	c	140
pure	c	140
